# Supplementary material for: Visible-Light-Mediated Ring-Opening Geminal Dibromination of Alkenes via Alkoxy Radicals Enabled by Electron Donor–Acceptor Complex
Source: Molecules. 2024 Jul 11;29(14):3281. doi: 10.3390/molecules29143281 (PMC11278856; doi:10.3390/molecules29143281)
Supplement: Supplementary file 1 [file molecules-29-03281-s001.zip]

Archive with 1 entries (1 files):
- molecules-3085694-supplementary.pdf
